# Supplementary material for: Nucleolar fibrillarin methyltransferase regulates systemic trafficking of a plant virus satellite RNA
Source: Plant Cell. 2025 Sep 22;37(10):koaf224. doi: 10.1093/plcell/koaf224 (PMC12510318; doi:10.1093/plcell/koaf224)
Supplement: koaf224_Supplementary_Data [file koaf224_supplementary_data.zip]

Archive with 2 entries (2 files):
- Supplementary Data.pdf
- Supplementary data set.xlsx
