# Supplementary material for: Nucleolar fibrillarin methyltransferase regulates systemic trafficking of a plant virus satellite RNA
Source: Plant Cell. 2025 Sep 22;37(10):koaf224. doi: 10.1093/plcell/koaf224 (PMC12510318; doi:10.1093/plcell/koaf224)
Supplement: koaf224_Supplementary_Data [file koaf224_supplementary_data.zip › Supplementary data set.xlsx]

## Sheet: Fig. 5B
	x1	x2	x3
	P20	P20-R5A	P18
	0.666667	0.636364	0.454545
	0.636364	0.555556	0.461538
	0.875	0.571429	0.285714
	0.652174	0.4	0.307692
	0.666667	0.2	0.3
	0.695652	0.1	0.5
	0.705882	0.2	0.454545
	0.75	0.25	0.25
	0.625	0.285714	0.307692
avg	0.697045	0.355451	0.369081
std	0.0768798	0.192728	0.0960053
	F	0.0175703	0.544061
	T	0.000511433	5.54981e-07
Pair	Difference	SE	Q	Lower CI	Upper CI	Critical Mean	p-value
x1-x2	0.3416	0.044	7.7635	0.1862	0.497	0.1554	3.498e-05
x1-x3	0.328	0.044	7.4538	0.1726	0.4834	0.1554	6.047e-05
x2-x3	0.01363	0.044	0.3098	-0.1418	0.169	0.1554	0.9739
Group	x2	x3
x1	0.34	0.33
x2	0	0.014

## Sheet: Fig. 5C
	x1	x2	x3
	P20	P20-R5F	P20-R5K
	0.5	0.75	0.363636
	0.769231	0.5	0.375
	0.625	0.357143	0.0909091
	0.909091	0.666667	0.153846
	0.583333	0.5	0.25
	0.538462	0.461538	0.4375
	0.6	0.5	0.571429
	0.583333	0.8	0.384615
	0.545455	0.4	0.333333
	0.8	0.25	0.333333
	0.625	0.625	0.428571
	0.6	0.333333	0.2
	0.875	0.571429	0.266667
	0.714286	0.888889	0.285714
	0.714286	0.428571	0.625
	0.5	0.642857	0.555556
	0.5	0.444444	0.5
	0.529412	0.5	0.333333
	0.8	0.571429	0.214286
avg	0.647994	0.536384	0.352775
std	0.130322	0.1638	0.144055
Pair	Difference	SE	Q	Lower CI	Upper CI	Critical Mean	p-value
x1-x2	0.1116	0.03366	3.3162	-0.003098	0.2263	0.1147	0.05811
x1-x3	0.2952	0.03366	8.7716	0.1805	0.4099	0.1147	2.403e-07
x2-x3	0.1836	0.03366	5.4554	0.0689	0.2983	0.1147	0.0008847
Group	x2	x3
x1	0.11	0.3
x2	0	0.18

## Sheet: Fig. 6C
		x1	x2	x3	x4
		F4	F4-R5A	F4-R5K	F4-R5F
		0.727273	0.357143	0.125	0.714286
		0.545455	0.181818	0.125	0.571429
		0.777778	0.1	0.3	0.571429
		0.625	0.0909091	0.315789	0.625
		0.615385	0.0714286	0.142857	0.428571
		0.75	0.307692	0.142857	0.625
		0.666667	0.181818	0.266667	0.666667
	avg	0.672508	0.184401	0.202596	0.60034
	std	0.0834493	0.110816	0.0871637	0.0910817
	Pair	Difference	SE	Q	Lower CI	Upper CI	Critical Mean	p-value
	x1-x2	0.4881	0.03542	13.7787	0.3499	0.6263	0.1382	4.749e-09
	x1-x3	0.4699	0.03542	13.2651	0.3317	0.6081	0.1382	9.833e-09
	x1-x4	0.07217	0.03542	2.0372	-0.06603	0.2104	0.1382	0.4875
	x2-x3	0.01819	0.03542	0.5136	-0.12	0.1564	0.1382	0.9832
	x2-x4	0.4159	0.03542	11.7415	0.2777	0.5541	0.1382	9.409e-08
	x3-x4	0.3977	0.03542	11.2279	0.2595	0.5359	0.1382	2.084e-07
	Group	x2	x3	x4
	x1	0.49	0.47	0.072
	x2	0	0.018	0.42
	x3	0.018	0	0.4

## Sheet: Fig. S5D
		P20	R5A
		0.714286	0.222222
		0.866667	0.333333
		0.642857	0.461538
		0.763158	0.25
		0.666667	0.428571
		0.666667	0.111111
		0.866667	0.333333
		0.75	0.25
		0.777778	0.153846
	avg	0.746083	0.282662
	std	0.0826687	0.117384
	F		0.341115
	T		4.28988e-08
